# Supplementary material for: MicroRNA Expression in Alpha and Beta Cells of Human Pancreatic Islets
Source: PLoS One. 2013 Jan 29;8(1):e55064. doi: 10.1371/journal.pone.0055064 (PMC3558471; doi:10.1371/journal.pone.0055064)
Supplement: Table S2 — Donor information, purity and yield of human α- and β-cells after FACS sorting. (XLS) [file pone.0055064.s003.xls]

## Sheet: Supporting Table S2
			Alpha Cells		Beta Cells
M/F, Age, BMI	Islet Prep.	Starting Cell Number	Purity (%)	Total Number	Purity (%)	Total Number
F, 54, 27.6	P1	4.0M	99.1	200K	98.1	350K
M, 28, 23.1	P2	3.0M	99.4	312K	97.6	383K
M, 32, 25.8	P3	2.5M	99.4	322K	98	252K
F, 53, 26.2	P4	3.5M	99.8	234K	99.2	298K
M, 35, 35	P5	4.26M	99.6	254K	97.2	249K
M, 33, 26.6	P6	10.4M	99.2	783K	99.4	648K
