# Supplementary material for: MicroRNA Expression in Alpha and Beta Cells of Human Pancreatic Islets
Source: PLoS One. 2013 Jan 29;8(1):e55064. doi: 10.1371/journal.pone.0055064 (PMC3558471; doi:10.1371/journal.pone.0055064)
Supplement: Table S3 — Expression of miRNAs in α- and β-cells. Global expression of miRNAs in α-and β-cells. Only miRNAs detected at less than 32 cycles in 4 out of the 6 analyzed samples were included. FC is the fold change in expression (β- vs α-cells) using all RNA endogenous controls included in the TLDA platform. (XLS) [file pone.0055064.s004.xls]

## Sheet: Supporting Table S3
Supporting Table S3. Expression of miRNAs in α- and β-cells
	alpha cells						beta cells
miRNA	Sample 1	Sample 2	Sample 3	Sample 4	Sample 5	Sample 6	Sample 1	Sample 2	Sample 3	Sample 4	Sample 5	Sample 6	FC RNU48	FC U6	FC RNU24	FC RNU43	FC RNU44	FC RNU6B
hsa-miR-192*	29.05	27.25	28.46	25.87	30.4	25.13	27.8	31.97	31.39	29.28	32	27.96	0.336478	0.17	0.24	0.38	0.12	0.23
hsa-miR-146a	26.56	26.96	27.41	24.96	31	24.58	25.85	30.58	29.77	28.71	32	25.97	0.464091	0.19	0.31	0.57	0.16	0.27
hsa-miR-192	24.19	19.97	22.8	19.67	24.08	17.52	21.73	25.46	25.98	23.42	23.95	20.15	0.465271	0.26	0.39	0.5	0.19	0.5
hsa-miR-708	28.17	24.19	27.49	22.9	27.99	22.47	25.28	28.74	30.29	26.12	29.89	24.9	0.468776	0.3	0.43	0.45	0.21	0.47
hsa-miR-181a	31.36	26.43	28.41	25.52	30.27	25.8	29.13	30.12	30.53	29.97	32	27.55	0.506093	0.26	0.39	0.51	0.2	0.37
hsa-miR-194	25.08	21.48	23.65	20.96	24.92	19.41	22.71	26.1	26.47	24.18	24.89	21.98	0.511671	0.28	0.41	0.56	0.2	0.49
hsa-miR-221	26.67	23.18	24.26	22.45	27.43	22.13	24.32	26.64	27.45	25.61	27.07	24.34	0.570977	0.28	0.45	0.64	0.22	0.54
hsa-miR-532-5p	27.74	23.69	25.95	23.04	31.77	22.92	24.99	28.38	29.26	26.98	30.86	25.19	0.609518	0.32	0.51	0.67	0.24	0.7
hsa-miR-500	32	27.65	29.42	27.35	32	27.66	29.56	32	31.24	30.39	32	31.48	0.646246	0.35	0.48	0.65	0.24	0.51
hsa-miR-20b	29.41	26.44	28.39	26.11	32	28.49	26.79	30.44	30.37	28.66	32	30.04	0.721681	0.37	0.56	0.82	0.28	0.58
hsa-miR-222	21.64	18.52	20.22	17.19	22.81	18.11	18.68	21.31	23.14	20.2	22.55	19.34	0.732781	0.37	0.61	0.8	0.29	0.7
hsa-miR-455-5p	28.38	23.65	26.19	23.52	28.32	22.38	25.38	25.67	29.02	26.81	28.98	23.72	0.74055	0.36	0.6	0.73	0.29	0.62
hsa-miR-20a	26.21	22.69	25.29	22.92	27.89	22.31	23.91	25.93	27.2	25.21	28.39	23.31	0.745619	0.35	0.55	0.9	0.28	0.51
hsa-miR-532-3p	28.53	23.81	25.49	23.7	28.6	22.49	25.14	27.81	28.25	27.2	27.87	23.93	0.769151	0.44	0.68	0.8	0.32	0.88
hsa-miR-106a	25.96	22.44	24.08	22.68	28.78	22.31	23.5	25.42	26.99	24.89	28.12	23.11	0.791036	0.35	0.61	1.02	0.31	0.68
hsa-miR-17	25.96	22.71	24.16	22.87	28.08	22.66	23.74	25.75	27.15	25.16	27.31	23.1	0.800312	0.33	0.6	1.1	0.31	0.68
hsa-miR-660	28.85	24.35	26.01	24.19	32	23.41	26.63	28.24	29.12	27.84	30.33	24.86	0.81299	0.34	0.61	1.01	0.29	0.85
hsa-miR-133a	32	25.86	26.76	24.52	29.52	25.09	27.94	30.68	31.03	28.06	28.58	26.58	0.828497	0.55	0.85	0.78	0.39	1.2
hsa-miR-886-3p	28	25.92	25.51	23.45	25.99	25.59	24.83	28.27	27.91	27.85	26.4	25.45	0.869954	0.39	0.74	1.04	0.37	0.78
hsa-miR-874	32	27.75	29.23	26.9	32	30.62	29.56	30.25	32	29.72	32	30.01	0.889367	0.33	0.7	1.32	0.37	0.71
hsa-miR-222*	31.23	29.7	29.64	25.63	32	27.15	28.76	32	30.79	29.15	32	30.58	0.909575	0.43	0.63	0.85	0.31	0.56
hsa-miR-455-3p	28.63	24.14	26.94	23.79	28.63	22.01	25.65	25.94	28.36	26.53	30.18	24.21	0.945262	0.46	0.69	0.86	0.34	0.59
hsa-miR-15b	28.37	22.78	26.52	22.7	27	21.8	24.31	26.55	28.21	25.28	27.48	24.04	0.956564	0.64	0.89	0.81	0.42	1.03
hsa-miR-93	29.96	25.83	27.71	24.92	32	26.1	26.62	28.37	29.27	27.1	32	28.7	0.981265	0.54	0.77	0.95	0.38	0.78
hsa-miR-19a	29.39	26.04	27.24	25.7	30.47	25	26.22	28.77	29.58	27.12	30.78	24.84	1.02839	0.5	0.83	1.4	0.43	0.83
hsa-miR-886-5p	29.13	26.56	25.82	24.22	27.42	27.3	26.05	28.18	28.25	28.52	27.99	26.62	1.04887	0.4	0.85	1.34	0.43	0.84
hsa-miR-142-3p	25.04	30.48	30.27	24.61	32	28.77	25.28	32	31.39	27.05	32	29.76	1.07963	0.38	0.64	1.22	0.34	0.42
hsa-miR-151-3p	24.83	24.18	22.96	22.48	23.79	23.62	22.41	24.96	25.61	24.08	23.64	23.42	1.09488	0.45	0.91	1.64	0.47	0.76
hsa-miR-565	32	26.31	27.4	26.57	30.72	29.89	28.38	30.43	29.43	28.43	30.46	30.77	1.10696	0.57	0.84	1.1	0.41	0.96
hsa-miR-223	28.49	28.8	26.99	27.19	31.52	28.93	28.11	29.68	28.98	30.18	31.48	28.26	1.22484	0.32	0.8	1.62	0.42	0.6
hsa-miR-153	32	28	30.75	28.43	32	28.83	30.43	30.6	31.51	29.35	32	30.93	1.23214	0.57	0.76	1.49	0.41	0.52
hsa-miR-140-5p	28.31	24.79	27.6	23.96	32	25.52	24.97	27.8	29.34	26.52	30.47	25.86	1.23981	0.59	0.97	1.47	0.48	1.17
hsa-miR-520c-3p	26	32	23.02	29.83	21.82	30.46	28.75	31.93	32	30.35	25.73	28.82	1.25663	0.41	1.22	2.92	0.67	0.71
hsa-miR-425	32	29.02	29.64	26.48	32	29.46	27.44	31.05	32	28.85	32	30.16	1.28376	0.81	1.25	1.14	0.58	1.49
hsa-miR-768-3p	23.39	19.66	19.82	20.96	23.53	20.01	21.07	20.79	21.8	22.74	22.54	19.1	1.28645	0.5	1.07	2.1	0.56	0.99
hsa-miR-338-3p	32	29.21	31.01	28.38	32	27.46	30.23	30.34	32	31.21	31.66	28.42	1.28837	0.47	0.81	1.34	0.41	0.61
hsa-miR-130a	32	28.53	30.71	28.44	32	25.04	28.31	32	31.29	30.32	32	28.71	1.29357	0.75	0.98	1.2	0.49	0.95
hsa-miR-339-5p	32	29.02	29.88	27.43	32	27.36	28.14	31.71	32	29.5	32	26.3	1.30552	0.62	1.16	1.8	0.59	1.26
hsa-miR-125a-3p	32	29.53	29.49	28.89	32	31.24	29.91	30.5	30.78	30.96	32	30.86	1.4188	0.49	0.94	1.74	0.49	0.73
hsa-miR-126	28.83	25.97	27.12	25.95	29.5	23.21	25.19	27.38	29.41	26.75	28.83	23.8	1.45072	0.71	1.12	1.73	0.56	1.12
hsa-miR-19b	23.78	20.7	22.08	19.81	24.7	19.93	20.66	23.01	24.09	21.45	23.39	18.96	1.45694	0.58	1.13	2.12	0.59	1.22
hsa-miR-135a	26.65	22.48	25.26	22.67	28.53	21.88	23.53	24.5	26.08	24.19	28.68	21.62	1.46383	0.66	1.06	1.79	0.55	0.91
hsa-miR-146b-5p	26.3	25.18	27.54	24.13	29.95	24.31	24.48	26.98	28.54	25.66	28.84	23.75	1.53556	0.57	1.02	2.08	0.55	0.9
hsa-miR-28-5p	28.97	24.7	26.52	24.5	27.73	21.65	25.15	26.17	28.3	26.12	26.64	21.77	1.53592	0.73	1.22	1.73	0.6	1.31
hsa-miR-26b*	32	30.68	31.65	28.82	32	29.35	29.54	31.54	32	30.78	32	29.54	1.54973	0.69	1.12	1.89	0.58	0.79
hsa-miR-378	26.32	32	25.06	28.84	29.82	28.14	29.87	31.37	32	32	28.17	26.72	1.58499	0.42	1.46	2.93	0.73	1.16
hsa-miR-769-5p	30.15	27.23	27.34	25.67	32	26.63	26.12	28.34	29.12	26.81	32	26.9	1.61488	0.79	1.27	1.71	0.63	1.25
hsa-miR-106b	27.56	23.94	25.51	23.78	27.34	20.69	23.98	25.34	26.88	24.5	27	20.96	1.6172	0.78	1.21	1.93	0.62	1.1
hsa-miR-877	25.74	28.48	24.28	27.11	24.93	24.46	25.65	27.74	28.08	28.11	24.11	23.65	1.62659	0.54	1.44	2.81	0.73	0.92
hsa-miR-572	30.85	30.86	30.15	31.86	31.39	30.27	31.87	30.55	31.67	32	32	29.59	1.64595	0.67	1.37	2.95	0.74	0.71
hsa-miR-766	32	28.18	27	24.86	29.38	25.18	27.31	29.81	29.13	27.47	30.37	25.97	1.65887	0.86	1.32	1.09	0.61	1.52
hsa-miR-590-5p	31.6	26.53	27.63	26.37	30.53	25.03	26.73	28.32	29.41	28.1	31.17	24.62	1.67611	1.03	1.62	1.67	0.78	1.85
hsa-miR-28-3p	27.69	23.66	25.03	22.9	29.37	22.42	23.42	25.95	26.82	25	27.41	22.65	1.688	0.88	1.43	1.85	0.68	1.8
hsa-miR-200a*	30.88	27.73	28.55	26.24	32	26.52	26.44	29.76	30.63	27.53	32	26.33	1.69669	0.86	1.36	1.66	0.66	1.5
hsa-miR-374a	27.62	23.45	25.63	23	26.28	20.94	23.15	25.29	26.97	24.39	25.59	20.95	1.72242	0.97	1.49	1.82	0.73	1.64
hsa-miR-126*	32	28.86	29.39	29.4	32	26.88	27.65	31.6	30.81	30.22	32	27.38	1.73084	0.92	1.32	1.67	0.65	1.4
hsa-miR-20a*	32	28.91	30.83	28.3	32	28	28.42	30.58	32	28.35	32	27.44	1.79748	0.91	1.4	2.6	0.75	1.19
hsa-miR-125a-5p	28.74	24.63	25.12	23.34	28.5	23.28	24.68	26.36	27.16	25.72	26.24	23.2	1.80973	0.84	1.47	2.08	0.7	1.87
hsa-miR-526b*	25.24	32	25.84	28.36	26.36	29.56	27.53	31.02	32	27.9	26.07	31.72	1.82037	0.78	1.53	3.12	0.79	0.71
hsa-miR-135b	32	27.53	29.38	27.45	32	27.48	27.4	28.96	30.44	30.13	32	26.47	1.89537	0.98	1.67	2.07	0.82	1.78
hsa-miR-95	27.55	22.43	25.16	21.97	28.28	21.68	23.49	24.57	26.34	24.18	26.05	21.79	1.90852	0.92	1.51	2.14	0.73	1.86
hsa-miR-597	31.93	27.34	29.75	27.91	32	26.25	28.21	29.35	30.6	28.14	31.47	25.59	1.97112	0.96	1.48	2.65	0.78	1.33
hsa-miR-149	28.74	25.21	25.25	23.96	27.67	23.8	25.02	26.27	26.58	25.42	26.41	22.7	1.98788	0.81	1.52	2.56	0.78	1.53
hsa-miR-375	17.76	14.69	15.41	14.37	17.09	12.16	14.19	15.7	16.46	15.38	15.51	12.19	2.0069	0.87	1.44	2.34	0.73	1.43
hsa-miR-642	27.97	22.54	24.28	22.96	26.32	21.8	23.81	24.01	25.14	24.28	24.7	22.1	2.01379	1	1.56	2.17	0.77	1.69
hsa-miR-26b	27.38	22.74	24.99	23.64	28.85	21.26	23.35	24.02	26.13	24.84	27.08	21.13	2.0476	0.96	1.57	2.35	0.78	1.7
hsa-miR-218	31.09	30.15	30.33	29.91	32	26.13	28.99	30.16	32	30.29	32	25.7	2.05257	0.68	1.31	2.57	0.69	0.86
hsa-miR-138-1*	24.99	26.78	26.53	24.66	24.55	23.95	26.19	26.78	26.34	25.77	24.15	23.58	2.06798	0.86	1.5	2.92	0.8	0.81
hsa-miR-200a	24.72	20.58	22.46	20.38	25.8	19.04	20.45	22.01	23.73	21.13	24.03	19.5	2.07214	1.06	1.63	2.33	0.8	1.8
hsa-miR-30d*	32	29.3	29.16	27.81	32	27.81	28.51	30.9	30.17	28.65	29.83	27.24	2.08044	0.93	1.58	2.83	0.81	1.7
hsa-miR-195	29.18	25.01	26.69	24.7	29.32	24.8	24.7	26.23	27.38	26.1	28.68	24.56	2.09439	1.09	1.7	2.18	0.84	1.72
hsa-miR-30c	23.4	18.95	20.65	18.29	21.54	16.08	19.01	20.59	22.01	19.1	19.95	15.56	2.09492	1.06	1.72	2.52	0.85	1.9
hsa-miR-200b	26.04	20.78	22.51	20.85	27.68	20.81	21.28	22.27	23.9	22.99	25.7	20.95	2.10729	1.14	1.83	2.1	0.86	2.25
hsa-miR-30b	22.78	18.82	21.73	18.03	22.03	16.24	18.29	20.71	22.2	19	21.14	16.38	2.10941	1.16	1.7	2.22	0.84	1.75
hsa-miR-301a	28.95	24.66	26.43	24.02	29.27	24.02	24.27	26.16	27.68	24.79	27.96	23.95	2.12844	1.18	1.8	2.33	0.88	2
hsa-miR-150	22.81	30.1	30.67	21.89	29.88	27.49	22.91	30.21	30.4	25.14	30.62	28.32	2.1915	0.74	1.21	2.03	0.63	0.56
hsa-miR-551b	30.94	26.06	28.66	25.36	29.52	24.68	27.2	27.04	29.39	26.22	28	24.56	2.1951	0.98	1.58	2.54	0.8	1.52
hsa-miR-328	24.65	21.69	22.48	20.65	22.83	19.5	20.74	22.89	23	21.51	21.58	19.27	2.20163	1.03	1.61	2.53	0.82	1.53
hsa-miR-801	28.95	21.58	19.71	22.58	22.7	23.4	24.28	21.89	21.12	24.6	23.22	22.74	2.20917	1.03	1.8	2.11	0.87	1.79
hsa-miR-193a-5p	31.85	27.49	27.69	26.97	32	26.64	27.09	28.77	28.33	27.96	31.67	26.49	2.21502	1.24	1.86	2.26	0.91	1.9
hsa-miR-744	27.27	23.67	24.49	22.38	26.32	21.45	22.88	24.47	25.78	24.08	24.45	21.24	2.23277	1.05	1.77	2.38	0.86	1.98
hsa-miR-191	24.91	20.8	22.42	20.16	25.21	19.67	20.31	22.32	23.74	21.62	23.1	19.31	2.23944	1.14	1.87	2.49	0.9	2.24
hsa-miR-429	28.21	23.04	25.03	23.26	30	22.78	23.41	24.5	26.46	24.37	28.13	22.54	2.25624	1.22	1.94	2.44	0.94	2.3
hsa-let-7g-4	27.31	21.3	25.5	22.54	26.83	21.17	22.44	23.9	25.61	23.99	25.66	21.79	2.29655	1.37	1.92	2.16	0.93	2.1
hsa-miR-454	29	24.19	27.93	24.14	29.99	24.07	24.31	26.69	28.96	25.86	27.54	23.95	2.30047	1.22	1.94	2.52	0.93	2.46
hsa-miR-210	32	28.15	27.8	26.18	32	25.1	26.87	31.45	30.41	28.06	32	22.59	2.30293	1.15	2.37	3.58	1.2	2.76
hsa-miR-423-5p	30.26	26.03	27.82	26.12	31.37	25.83	26.93	27.74	27.63	27.46	29.94	25.9	2.30471	1.04	1.54	2.55	0.8	1.34
hsa-miR-652	32	24.15	25.99	24.22	32	24.48	25.96	27.13	28.16	27.22	30.67	25.55	2.32128	1.9	2.73	1.49	1.21	3.77
hsa-miR-141	26.18	21.97	23.78	20.99	25.72	19.06	21.26	22.9	25	21.65	24.48	19.82	2.32169	1.32	1.98	2.28	0.95	2.17
hsa-miR-374b	26.98	22.9	25.08	22.62	27.01	21.58	22.67	23.95	25.79	23.2	25.76	21.43	2.32909	1.15	1.78	2.63	0.9	1.76
hsa-miR-923	23.97	18.18	19.43	19.64	24.74	17.09	20.11	18.58	19.41	21.39	23.8	17.57	2.34791	1.09	1.7	2.39	0.85	1.43
hsa-miR-92a	25.46	22.04	23.51	22.68	25.13	20.11	21.73	23.57	23.69	23.5	23.38	20.22	2.35637	1.1	1.65	2.7	0.85	1.59
hsa-miR-197	28.41	24.25	26.06	23	27.35	23.11	23.89	26.45	26.38	24.67	25.13	22.92	2.45959	1.26	1.94	2.67	0.95	2.25
hsa-miR-145	32	26.01	27.56	27.39	32	27.74	27.75	27.97	28.68	27.99	29.66	26.76	2.47518	1.16	1.95	3.25	0.98	2.24
hsa-miR-128	29.01	24.89	27.15	24.41	30.4	23.84	24.55	26.36	26.93	25.37	29.99	24.14	2.50817	1.33	1.88	2.5	0.95	1.7
hsa-miR-26a	25.61	20.68	22.71	20.93	25.91	19.95	20.72	21.53	23.8	21.76	24.34	19.47	2.55685	1.34	2.15	2.74	1.04	2.36
hsa-miR-137	31.34	26.32	29.47	26.09	32	26.58	25.73	27.64	30.61	27.87	32	25.41	2.57578	1.63	2.59	2.48	1.22	3.04
hsa-miR-99b*	32	30.54	31.98	27.51	31.87	26.72	27.72	32	31.77	29.14	30.9	26	2.61326	1.24	1.91	2.76	0.97	1.77
hsa-miR-93*	30.86	29.17	27.37	27.05	32	27.13	26.59	29.07	29.53	27.27	30.16	26.27	2.61784	1.17	2.13	3.44	1.06	2.09
hsa-miR-99b	27.25	23.7	24.67	22.7	26.21	20.61	23.15	24.47	25.21	23.94	23.98	20.32	2.6341	1.16	1.92	2.94	0.95	2.04
hsa-miR-760	28.52	32	28.12	28.44	28.51	27.71	28.62	31.17	28.07	28.78	26.89	29.2	2.64086	1.11	1.94	3.56	1	1.13
hsa-miR-598	28.49	24.73	27.69	24.43	30.25	24.16	24.04	26.31	28.42	24.92	28.01	23.35	2.68706	1.3	2.1	3.32	1.06	2.33
hsa-miR-143	32	28.93	31.48	31.47	32	28.81	31.51	31.74	31.89	29.95	32	29.05	2.70827	1.37	1.63	4.53	0.99	0.82
hsa-miR-342	25.33	21.91	23.74	21.39	27.96	22.98	21.86	23.77	24.54	22.95	24.7	22.79	2.71385	1.09	1.9	3.39	0.94	2.47
hsa-miR-103	27.98	23.77	26.02	23.67	28.73	21.47	23.65	25.04	26.57	24.13	26.42	21.42	2.71464	1.31	2.04	3.15	1.02	2.21
hsa-miR-186	26.43	22.87	24.38	21.72	27.5	21.6	21.64	24.82	25.37	22.98	24.72	21.03	2.74403	1.39	2.26	3.17	1.1	2.87
hsa-miR-340*	29.43	26.87	28.63	25.89	30.08	25.24	25.24	27.38	30.01	25.87	28.27	23.62	2.75025	1.23	2.25	4.1	1.16	2.19
hsa-miR-7	23.51	20.95	21.85	20.97	24.58	19.76	19.63	21.48	22.31	20.51	23.01	19.48	2.75068	1.36	2.07	3.77	1.08	1.76
hsa-miR-212	27.22	26.26	26.25	22.38	27.46	23	22.49	26.3	26.68	24.47	26.35	22.89	2.77374	1.3	2.14	2.53	1.03	2.1
hsa-miR-30e	26.79	24.18	24.69	22.97	28.83	23.43	22.66	24.58	25.4	23.44	26.57	22.87	2.77681	1.26	2.12	3.46	1.06	2.16
hsa-miR-425*	32	29.89	30.77	29.2	32	28.66	28.85	31.13	30.17	29.58	32	27	2.7822	1.26	2.05	4.07	1.12	1.43
hsa-miR-340	30.82	25.09	26.49	25.48	31.69	24.76	25.33	26.57	27.59	25.99	30.23	24.08	2.80737	1.73	2.62	2.93	1.26	3.08
hsa-miR-320	25.79	21.97	22.77	21.47	25.53	20.71	21.06	22.86	23.23	22.2	23.32	20.3	2.9505	1.46	2.31	3.24	1.14	2.53
hsa-miR-301b	32	29.32	31.65	29.34	32	28.83	27.97	31.27	32	28.68	32	26.97	2.95647	1.38	2.22	4.57	1.22	1.82
hsa-miR-339-3p	31.8	26.57	27.76	25.97	32	24.91	26.21	27.95	29.5	27.28	29.37	24.66	2.98453	1.79	2.81	2.93	1.3	3.7
hsa-miR-365	30.27	24.84	26.93	24.61	32	24.09	24.84	27.23	27.33	25.89	29.43	24.66	3.00666	1.82	2.66	2.87	1.25	3.37
hsa-miR-671-3p	30.63	27.88	28.13	26.04	32	26.89	26.61	28.28	28.64	27.6	29.3	26.33	3.01441	1.22	2.15	3.4	1.06	2.35
hsa-miR-29a	24.96	21.19	23.1	20.29	26.09	19.22	19.92	21.84	24.21	20.65	23.9	18.87	3.01446	1.57	2.49	3.29	1.21	2.81
hsa-miR-29b	28.62	25.43	27.03	24.86	29.86	22.73	24.19	26.11	28.02	24.06	28.79	21.95	3.04662	1.51	2.28	4.09	1.2	2.02
hsa-miR-324-3p	31.29	26.19	26.26	25.39	30.56	24.91	25.81	26.88	27.81	26.43	28.5	23.79	3.09086	1.7	2.82	3.27	1.34	3.38
hsa-miR-625*	31.69	27.57	28.63	26.56	32	26.47	26.67	29.09	28.45	27.39	31.62	26.19	3.10775	1.6	2.28	2.77	1.13	2.26
hsa-let-7d-4	27.28	22.07	25.71	22.32	28.11	22.42	21.71	24.18	25.37	23.95	26.57	22.86	3.16747	2	2.79	2.69	1.33	3.17
hsa-miR-34a*	29.96	28.99	27.72	27.27	32	25.34	25.4	27.92	29.3	26.91	32	25.02	3.21423	1.49	2.64	3.93	1.31	2.02
hsa-miR-29a*	32	28.09	29.98	27.57	32	26.23	27.02	28.55	30.24	27.34	32	25.81	3.25336	1.68	2.49	3.46	1.25	2.27
hsa-miR-101	32	28.24	27.91	27.54	32	25.26	27.18	27.65	29.76	27.44	32	24.38	3.2629	1.43	2.51	3.58	1.24	2.2
hsa-miR-484	24.01	21.02	21.23	19.27	24.18	19.94	19.14	21.16	21.96	20.03	22.02	19.02	3.28912	1.52	2.58	3.61	1.26	2.75
hsa-miR-30d	27.93	24.64	25.61	24.49	28.17	22.27	24.26	24.8	25.92	24.74	25.12	21.88	3.2909	1.43	2.44	4.37	1.23	2.55
hsa-miR-16	25.5	19.88	23.59	20.46	27.72	20.74	20.19	21.96	23.6	21.79	25.12	20.32	3.31295	1.85	2.79	3.38	1.34	3.36
hsa-miR-7-2*	29.37	26.43	26.44	23.88	30.91	24.84	24.75	27.09	28.22	24.73	27.67	23.62	3.36351	1.44	2.64	4.25	1.29	3.32
hsa-miR-30e*	27.72	24.9	25.01	24.6	28.55	23.32	23.32	25.33	25.84	23.6	26.83	22.06	3.37285	1.69	2.65	5.04	1.4	2.35
hsa-miR-200c	25.41	20.49	22.25	19.82	26.42	20.44	19.87	21.19	22.44	21.97	24.25	20.07	3.37505	1.89	2.94	3.06	1.38	3.45
hsa-miR-132	23	21.46	21.68	18.15	22.8	18.39	18.06	20.69	22.31	19.85	21.56	18.16	3.49488	1.49	2.63	3.09	1.25	2.45
hsa-miR-30a	25.01	21.62	22.37	21.19	24.81	19.68	20.67	21.55	22.76	21.05	22.27	18.63	3.53993	1.6	2.72	4.67	1.38	2.65
hsa-miR-335	27.33	23.34	23.26	22.62	27.82	22.17	23.03	23.18	24.03	22.47	25.69	21.12	3.54041	1.47	2.54	4.32	1.29	2.38
hsa-miR-7-1*	26.76	24.8	25.68	23.39	31.01	22.46	22.3	26.12	26.83	23.89	27.44	21.7	3.55624	1.55	2.68	4.53	1.31	3.5
hsa-miR-203	32	27.38	28.35	26.5	31.14	23.91	26.76	27.87	29.73	26.44	28.35	23.35	3.6164	1.85	2.97	4.13	1.44	3.49
hsa-miR-27a	27.28	24.59	24.75	23.35	27.92	21.46	22.39	24.89	24.93	23.1	25.89	20.92	3.67027	1.8	2.77	4.17	1.39	2.73
hsa-miR-148b	31.16	25.29	27.03	26.13	30.9	23.86	25.56	27.19	27.99	25.97	27.93	23.14	3.77264	2.18	3.31	4.34	1.6	4.14
hsa-miR-296-5p	29.7	25.41	26.56	23.67	27.02	23.24	24.96	26.15	25.85	25.69	24.6	21.98	3.93456	1.79	2.88	4.23	1.44	2.9
hsa-miR-25	30.57	24.97	26.23	24.66	28.22	21.59	24.05	25.49	27.01	25.73	27.17	21.45	3.98307	2.88	4.2	2.89	1.91	5.22
hsa-miR-193b	28.61	26.88	26.89	25.75	30.41	23.5	23.48	27.62	27.3	26.06	27.29	22.41	4.02055	1.94	3.18	4.7	1.56	3.76
hsa-miR-34a	27.48	25.43	25.29	25.37	26.86	22.63	23.32	24.34	26.3	24.41	26.51	22.29	4.20013	1.65	2.78	4.85	1.43	1.89
hsa-miR-200b*	29.32	25.5	26.68	24.19	32	24.37	24.71	25.76	27.55	25.26	28.03	23.49	4.36497	1.8	3.29	5.4	1.59	4.33
hsa-miR-135a*	23.67	21.23	22.04	21.81	22.36	19.09	22.14	22.04	20.16	22.18	21.25	19.14	4.38138	2.1	2.71	5.05	1.49	1.37
hsa-let-7e-4	24.94	19.41	24.34	19.71	25.9	20.01	19.48	21.48	22.94	21.28	24	20.37	4.49706	2.54	3.41	3.96	1.68	3.34
hsa-miR-361-5p	32	26.32	27.65	25.87	32	24.43	25.62	27.6	27.73	26.99	29.03	24.99	4.5841	3.03	4.4	3.8	2.02	5.72
hsa-miR-628-5p	31.2	27.59	29.26	27.66	25.5	28.03	26.94	28.26	30.27	28.33	21.25	26.98	4.71413	1.81	3.35	6.07	1.64	4.62
hsa-miR-331-3p	25.48	22.25	22.23	20.95	24.23	19.33	20.8	21.32	22.79	21.09	21.58	17.65	4.79043	1.79	3.42	5.56	1.7	3.25
hsa-miR-21	26.48	24.06	24.92	23.81	29.79	23.18	21.96	23.51	25.19	23.2	27.07	21.42	4.89633	1.94	3.46	6.24	1.78	3.23
hsa-miR-184	29.44	24.46	25.75	24.35	28.45	23.26	23.85	24.32	26.27	24.72	25.26	21.34	5.04114	2.33	4.12	5.88	2.01	4.78
hsa-miR-185	31.17	27.78	28.61	26.14	32	24.98	24.91	27.56	28.96	26.03	29.87	23.51	5.16548	2.96	4.66	5.14	2.23	5.27
hsa-miR-29c*	31.77	27.91	28.82	27.47	32	27.96	25.97	27.69	28.95	26.83	30.49	26.1	5.25914	2.61	4.19	5.8	2.09	4.21
hsa-miR-129-3p	27.57	23.08	23.94	21	27.35	22.87	21.87	22.59	23.41	21.69	25.24	20.97	5.3419	2.53	4.26	5.6	2.09	4.29
hsa-let-7a	27.06	21.85	27.08	22.16	30.98	23.09	20.34	23.34	26.67	22.4	28.5	23.21	5.34439	3.76	5.27	4.35	2.44	6.55
hsa-miR-324-5p	27.89	24.59	24.82	23.98	28.27	21.29	23.26	23.7	24.94	23.49	25.14	20.32	5.35314	2.12	3.67	6.16	1.84	3.53
hsa-let-7b	25.91	22.63	23.93	21.93	29.13	24.18	20.07	23.24	23.39	22.67	25.77	22.96	5.35909	2.8	4.38	5.58	2.11	5.21
hsa-miR-29c	28.69	25.44	26.25	22.99	27.47	20.31	21.86	25.39	26.1	24.35	25.15	19.2	5.80719	3.8	5.74	4.6	2.64	7.03
hsa-miR-22*	31.15	29.22	29.99	27.51	32	28.71	25.26	28.74	30.13	26.61	30.61	26.32	5.82843	2.83	4.74	7.01	2.39	4.64
hsa-miR-655	32	28.35	28.88	27.7	32	27.15	26.3	27.97	29.09	26.1	31.95	24.77	5.8317	2.93	4.67	7.88	2.44	4.13
hsa-miR-130b	32	28.87	30.16	28	32	26.22	25.99	28.65	29.06	27.3	32	25.18	5.86772	3.27	4.67	5.81	2.33	4.28
hsa-miR-369-3p	32	30.2	31.12	29.48	32	27.69	28.47	30.03	29.83	28.52	30.98	25.12	5.88362	2.28	3.81	8.08	2.12	2.52
hsa-miR-574-3p	27.02	23.08	23.91	21.55	27.88	22.29	21.26	23.37	24.27	21.9	23.92	20.2	5.95014	2.76	4.86	7.21	2.36	6.18
hsa-miR-380*	32	30.81	28.27	30.27	32	29.97	27.83	29.25	27.98	28.36	31.74	27.28	5.98492	2.73	4.92	10.45	2.68	3.08
hsa-miR-24	24.22	20.47	20.84	19.81	23.16	18.42	18.33	19.82	21.53	19.45	20	16.13	6.06603	2.81	4.99	7.22	2.45	5.56
hsa-miR-139-5p	27.36	26.58	29.18	27.31	32	26.63	23.65	29.45	27.79	27.46	29.12	23.29	6.0893	2.2	4.27	9.43	2.37	3.85
hsa-miR-654-3p	32	29.7	31.99	29.7	32	28.91	28.04	30.15	30.32	28.14	32	27.35	6.22777	2.9	3.9	8	2.18	2.28
hsa-miR-134	32	28.95	29.04	28.49	32	31.25	27.07	28.68	29.21	28.72	32	27.08	6.27094	1.82	5.17	11.26	2.85	4.65
hsa-miR-27b	27.05	23.05	24.04	22.95	27.62	20.15	21.45	22.45	23.75	21.68	24.68	19.13	6.30049	3.08	4.71	7.31	2.37	4.63
hsa-miR-491-5p	29.82	26.08	27.12	25.5	30.8	25.49	24.34	25.62	27.32	25.41	26.81	23.86	6.31674	2.73	4.79	7.41	2.33	5.74
hsa-miR-98	32	23.72	28.64	23.96	30.16	23.15	24.44	25.53	28.68	25.03	28.37	23.52	6.33001	5.44	7.53	3.64	3.35	10.1
hsa-let-7f-4	31.89	24.43	30.96	25.56	32	25.57	25.15	26.8	29.37	26.47	30.52	25.09	6.33308	4.28	5.75	4.97	2.74	6.39
hsa-miR-335*	32	27.16	26.34	24.29	32	30.55	25.27	28.26	27.7	26.39	32	27.4	6.40136	3.08	5.52	5.87	2.65	6.76
hsa-miR-100	28	26.83	26.65	28.14	32	25.19	25.43	26.73	26.41	25.35	29.77	26.21	6.69917	3.27	4.03	10.59	2.36	2.28
hsa-miR-29b-2*	32	28.8	31.18	28.13	32	27.47	26.21	28.34	29.77	27.64	30.03	26.48	6.73695	3.36	4.89	6.56	2.45	4.41
hsa-miR-216b	32	31.07	28.99	31.22	32	31.33	28.28	31.46	29.58	28.94	32	27.55	6.7417	2.5	4.93	13.24	2.91	3.56
hsa-miR-485-3p	29.66	24.44	26.54	23.96	29.41	26.93	23.15	25.08	26.48	23.08	25.7	24.25	7.51049	4.04	6.63	9.31	3.26	8.02
hsa-miR-190b	30.77	30.79	27.1	27.92	32	29.34	25.44	28.25	27.24	27.26	28.99	26.28	8.23237	3.13	7.03	11.76	3.5	5.71
hsa-let-7c-4	29.06	27.93	27.03	27.87	31.7	26.22	24.31	26.71	27.21	25.29	28.25	25.82	8.45983	3.79	5.54	11.7	2.97	4.49
hsa-miR-889	32	27.51	28.29	27.23	32	26	25.66	26.4	28.51	25.66	28.73	22.91	8.95402	4.15	7.3	11.68	3.69	7.58
hsa-miR-99a	29.96	27.87	26.98	28.82	32	26.36	25.95	26.77	27.03	25.52	30.57	25.89	9.15058	4.45	5.7	14.49	3.3	3.04
hsa-miR-182	32	30.38	31.05	30.84	32	31.34	26.33	29.65	30.36	28.79	32	27.09	9.79748	3.8	7.66	16.47	4.24	6.35
hsa-miR-495	30.09	25.2	25.63	24.61	31.87	26.17	23.97	25.29	25.8	22.83	27	22.83	10.8392	4.72	8.48	15.79	4.32	10.4
hsa-miR-23b	31.12	26.31	30.02	25.49	32	25.29	23.69	25.82	28.83	23.7	28.25	23.32	11.7025	7.19	10.47	11.99	5.04	12.14
hsa-miR-345	32	27.87	27.09	26.68	31.55	26.46	24.62	27.21	26.53	24.78	27.4	23.92	12.0584	7.04	10.77	13.45	5.21	12.83
hsa-miR-483-5p	32	30.39	28.7	30.51	27.08	27.72	25.79	28.1	27.95	28.28	27.02	24.29	12.1247	4.92	8.89	15.38	4.61	6.87
hsa-miR-376c	29.04	25.63	25.93	24.07	31.06	24.08	22.18	24.85	26.56	22.8	25.93	20.97	12.3262	5.77	10.22	15.55	4.96	13.36
hsa-miR-152	32	28.17	27.51	26.84	29.65	25.73	24.78	26.32	27.22	25.86	26.45	21.84	12.603	5.93	11.06	15.02	5.43	11.91
hsa-miR-22	32	29.51	31.77	27.64	32	31.25	26.14	27.54	30.19	26.46	32	26.8	12.6881	4.3	9.43	18.18	5.04	7.43
hsa-miR-656	30.99	28.97	28.91	27.04	32	30.09	24.49	26.82	27.95	24.54	30.93	24.97	14.9852	6.02	13.51	28.01	7.34	11.39
hsa-miR-487b	32	25.08	27.22	25.12	30.54	25.12	23.45	25.32	26.99	24.43	26.49	21.89	15.1411	11.24	17.02	13.04	7.78	22.83
hsa-miR-409-5p	32	29.37	30.56	29.16	32	31.87	27.08	27.29	29.45	26.98	30.63	26.73	15.316	4.24	11.22	26.78	6.31	8.49
hsa-miR-15a	32	30.44	30.07	30.06	32	27.48	26.51	27.75	30.69	26.54	29.61	24.21	15.983	6.34	10.58	23.27	5.78	6.86
hsa-miR-376a	32	26.94	26.96	26.24	30.1	24.27	23.62	25.26	27.47	24.16	26.27	21.14	16.8618	11.11	17.1	16.1	7.99	20.99
hsa-miR-410	32	26.45	27.44	25.95	31.8	24.42	23.8	25.93	27.54	24.77	26.32	21.72	17.2568	10.61	16.69	17.26	7.69	23.29
hsa-miR-188-5p	22.83	30.82	22.77	27.73	19.66	23.16	25.89	25.66	27.57	28.53	18.79	22.07	18.9667	5.16	17.45	24.04	7.96	6.15
hsa-miR-539	28.9	24.2	24.56	23.5	31.66	26.08	21.21	23.46	24.76	22	25.41	21.8	22.246	10.15	18.8	29.39	9.1	26.32
hsa-miR-96	32	31.08	31.98	29.92	32	31	26.53	29.35	28.96	27.34	31.06	25.42	23.1933	7.62	16.43	38.38	9.36	11.75
hsa-miR-494	30.45	28.3	27.06	26.31	32	25.78	23.09	24.96	25.96	23.73	27.12	22.63	23.448	9.68	17.21	25.32	8.39	16.73
hsa-miR-125b	26.06	24.26	22.74	24.7	28.3	20.43	20.16	20.95	21.4	20.39	23.68	17.94	27.6961	11.53	17.45	38.23	9.45	12.03
hsa-miR-30a*	32	28.7	24.8	27.99	32	26.43	23.79	25.86	25.74	23.3	28.18	22.56	31.6613	17.69	25.56	45.24	13.4	23.01
hsa-miR-411	31.07	29.03	26.79	28.44	32	26.15	23.41	24.74	27.42	24.26	25.58	20.49	52.7889	18.12	37.66	74.09	19.39	36.63
hsa-miR-323-3p	31.58	28.1	26.02	26.75	31.85	29.39	22.32	24.46	25.59	23.23	25.95	23.04	54.6625	24.7	48.85	74.94	24.41	55.04
hsa-miR-148a	29.22	27.03	24.49	26.6	32	23.93	21.82	23.34	24.53	22.03	24.52	20.22	55.6932	21.87	37.72	75.77	19.03	44.8
hsa-miR-136*	32	29.41	26.6	27.58	32	27.87	23.23	24.83	26.67	23.06	26.14	21.94	56.5159	25.04	48.31	83.22	24.55	46.04
hsa-miR-885-5p	31.88	31.5	28.11	30.12	32	28.47	23.97	27.55	26.99	24.7	28.76	22.38	57.5008	24.13	41.84	94.83	23.3	30.71
hsa-miR-382	32	25.3	25.28	24.38	32	27.09	22.17	24.18	24.58	23.8	24.41	21.5	59.3607	32.79	57.22	67.96	26.63	83.97
hsa-miR-127-3p	27.56	23.72	21.5	22.92	26.59	22.05	18.14	19.41	20.93	18.73	20.37	16.6	62.0754	29.96	52.4	72.37	25.5	57.41
hsa-miR-379	32	30.93	28.84	27.56	32	29.7	23.25	25.99	28.05	24	27.98	22.99	65.2839	21.33	51.35	88.83	26.25	45.1
hsa-miR-409-3p	30.91	23.41	23.37	23.39	30.1	22.89	20.77	22	23	21.81	23.01	18.86	70.8706	35.97	55.47	45.68	24.9	81.09
hsa-miR-433	32	30.47	27.11	28.09	32	30.87	22.78	25.97	26.36	23.87	26.43	23.44	81.2673	28.65	68.47	129.66	35.94	67.57
hsa-miR-370	32	29.34	25.77	27.54	32	28.27	23.53	24.88	25.18	23.13	24.63	21.04	88.6453	28.1	67.65	142.01	35.54	72.38
hsa-miR-204	26.59	24.51	22.81	25.1	29.65	22.78	19.01	20.05	21.93	19.79	21.04	17.25	108.417	38.77	72.19	155.35	36.74	89.45
hsa-miR-432	32	29.48	25.82	26.73	32	31	21.9	24.99	25.67	23.51	26.01	22.65	112.555	40.26	107.54	197.93	56.28	115.93
RNU48	22.26	17.73	19.65	21.24	22.06	17.5	19.39	20.13	22.13	22.98	21.76	17.54
RNU48	21.42	18.22	19.16	20.89	21.97	17.36	19.57	19.88	21.65	22.15	21.66	16.99
RNU48	21.58	18.17	19.33	20.8	21.93	17.33	19.49	19.67	21.75	22.26	21.6	16.9
RNU48	21.34	17.98	19.27	20.62	21.98	17.28	19.36	19.74	21.78	22.09	21.58	17.01
RNU48	21.49	18.17	19.28	20.62	22.09	17.45	19.47	19.69	21.43	22.1	21.56	16.96
MammU6	24	20.94	18.34	20.85	23.43	19.99	21.39	20.66	19.21	22.42	20.5	16.93
MammU6	24.55	21.26	18.37	21.16	23.32	20.3	21.55	21.09	20.12	22.65	21.12	16.8
MammU6	24.61	21.39	18.51	21.28	23.46	20.18	21.49	21.45	20.09	23	20.97	17.26
MammU6	24.41	21.79	18.48	21.53	23.51	32	21.51	21.01	20.19	22.64	21.09	17.38
MammU6	23.11	19.63	18.49	22.46	22	17.78	20.49	19.18	19.34	22.35	20.23	15.79
MammU6	23.28	19.83	17.8	21.91	22.06	17.49	20.52	19.32	19.67	22.65	21.21	16.06
MammU6	22.94	19.35	17.88	22.05	22.28	17.73	20.47	19.43	18.96	22.67	20.76	15.96
MammU6	23.06	19.49	17.95	21.9	22.15	17.74	20.56	19.2	19.26	22.51	20.63	15.92
RNU24	27.8	23.19	24.71	25.94	26.99	22.12	25.48	24.54	26.25	26.94	26.05	22
RNU24	27.69	23.14	24.78	26.14	27.13	22.05	25.56	24.68	26.43	27.15	26.12	22.03
RNU24	28.09	23.07	24.71	26.03	27.1	22.19	25.64	24.68	26.19	26.96	26.15	22.03
RNU24	27.91	23.11	24.84	25.97	26.96	22.09	25.59	24.58	26.21	26.97	26.14	21.97
RNU43	32	22.96	21.5	29.16	31.08	22.81	27.42	24.9	23.91	32	31.47	24.56
RNU43	32	22.57	21.56	30.41	31.18	23.63	27.25	24.6	24	32	30.89	25.26
RNU43	32	22.49	21.49	29.36	30.71	23.54	27.37	24.33	23.56	32	31.19	24.81
RNU43	32	22.46	21.46	28.01	30.55	23.47	26.87	24.2	23.59	32	30.56	24.81
RNU44	26.43	22.23	25.92	22.67	26.28	22.18	23.11	22.95	26.11	23.94	24.63	20.98
RNU44	26.37	22.57	24.94	24.61	27.46	22.37	22.83	22.75	26.03	25.01	25.18	21.6
RNU44	26.63	22.49	25.2	24.54	27.9	22.37	22.6	22.68	25.41	24.31	25.6	21.83
RNU44	26.5	22.32	25.46	24.77	27.58	22.77	23.02	22.66	26.7	24.95	25.55	21.92
RNU44	26.54	22.5	25.28	24.86	27.52	22.57	23.24	22.78	25.96	25.1	25.59	21.82
RNU6B	32	30.57	31.22	31.5	32	31.65	30.1	29.39	30.82	31.3	32	32
RNU6B	32	29.13	30.59	32	32	32	30.42	29.8	30.88	31.07	32	31.81
RNU6B	32	28.87	32	31.81	32	32	30.51	29.38	31.02	32	32	31.39
RNU6B	32	29.9	30.62	32	32	31.92	29.87	29.4	31.1	30.83	32	31.51
